# Supplementary material for: KRIBB11 Induces Apoptosis in A172 Glioblastoma Cells via MULE-Dependent Degradation of MCL-1
Source: Molecules. 2021 Jul 8;26(14):4165. doi: 10.3390/molecules26144165 (PMC8305965; doi:10.3390/molecules26144165)
Supplement: Supplementary file 1 [file molecules-26-04165-s001.zip]

Archive with 1 entries (1 files):
- molecules-1254699-supplementary.pdf
